# Supplementary material for: The Occurrence, Pathways, and Risk Assessment of Heavy Metals in Raw Milk from Industrial Areas in China
Source: Toxics. 2021 Nov 26;9(12):320. doi: 10.3390/toxics9120320 (PMC8708092; doi:10.3390/toxics9120320)
Supplement: Supplementary file 1 [file toxics-09-00320-s001.zip]

Archive with 1 entries (1 files):
- toxics-1457849-supplementary.pdf
